# Supplementary material for: A landscape of metallophore synthesis and uptake potential of the genus Staphylococcus
Source: NAR Genom Bioinform. 2025 Dec 17;7(4):lqaf183. doi: 10.1093/nargab/lqaf183 (PMC12709192; doi:10.1093/nargab/lqaf183)
Supplement: lqaf183_Supplemental_Files [file lqaf183_supplemental_files.zip]

Archive with 2 entries (2 files):
- Overview_AccessionCodes.xlsx
- Supplementary_revised.pdf
