# Supplementary material for: A landscape of metallophore synthesis and uptake potential of the genus Staphylococcus
Source: NAR Genom Bioinform. 2025 Dec 17;7(4):lqaf183. doi: 10.1093/nargab/lqaf183 (PMC12709192; doi:10.1093/nargab/lqaf183)
Supplement: lqaf183_Supplemental_Files [file lqaf183_supplemental_files.zip › Overview_AccessionCodes.xlsx]

## Sheet: Representatives
accession	gtdb_species_name	assembly_level
GCA_000433035.1	CAG-313 sp000433035	Scaffold
GCA_020544305.1	Staphylococcus taiwanensis	Complete Genome
GCA_023665865.1	Duncaniella sp023665865	Scaffold
GCA_945870555.1	UBA970 sp945870555	Contig
GCF_000010125.1	Staphylococcus saprophyticus	Complete Genome
GCF_000236925.1	Staphylococcus argenteus	Complete Genome
GCF_000298075.1	Staphylococcus massiliensis	Scaffold
GCF_000816085.1	Staphylococcus hyicus	Complete Genome
GCF_000875895.1	Staphylococcus gallinarum	Contig
GCF_000934465.1	Staphylococcus microti	Contig
GCF_001027105.1	Staphylococcus aureus	Complete Genome
GCF_001224225.1	Staphylococcus borealis	Contig
GCF_001431205.1	Staphylococcus sp001431205	Scaffold
GCF_001500315.1	Staphylococcus auricularis	Contig
GCF_001618885.1	Staphylococcus condimenti	Complete Genome
GCF_001792775.2	Staphylococcus pseudintermedius	Contig
GCF_002101335.1	Staphylococcus lutrae	Complete Genome
GCF_002614725.1	Staphylococcus edaphicus	Contig
GCF_002732165.1	Staphylococcus xylosus	Contig
GCF_002901705.1	Staphylococcus lugdunensis	Scaffold
GCF_002901845.1	Staphylococcus hominis	Scaffold
GCF_002901865.1	Staphylococcus agnetis	Scaffold
GCF_002901995.1	Staphylococcus coagulans	Scaffold
GCF_002902085.1	Staphylococcus simiae	Scaffold
GCF_002902145.1	Staphylococcus rostri	Scaffold
GCF_002902235.1	Staphylococcus ureilyticus	Scaffold
GCF_025558845.1	Staphylococcus ureilyticus	Complete Genome
GCF_002902285.1	Staphylococcus simulans	Scaffold
GCF_002902305.1	Staphylococcus argensis	Scaffold
GCF_002902325.1	Staphylococcus capitis	Scaffold
GCF_002902345.1	Staphylococcus arlettae	Scaffold
GCF_002902365.1	Staphylococcus cohnii	Scaffold
GCF_002902385.1	Staphylococcus intermedius	Scaffold
GCF_002902405.1	Staphylococcus schweitzeri	Scaffold
GCF_002902565.1	Staphylococcus petrasii	Scaffold
GCF_002902575.1	Staphylococcus croceilyticus	Scaffold
GCF_002902625.1	Staphylococcus devriesei	Scaffold
GCF_002902685.1	Staphylococcus pettenkoferi	Scaffold
GCF_002902725.1	Staphylococcus caprae	Scaffold
GCF_003012915.1	Staphylococcus felis	Complete Genome
GCF_003019255.1	Staphylococcus kloosii	Complete Genome
GCF_003019275.1	Staphylococcus muscae	Complete Genome
GCF_003697915.1	Staphylococcus pseudoxylosus	Contig
GCF_003718735.1	Staphylococcus debuckii	Complete Genome
GCF_003970495.1	Staphylococcus pasteuri	Scaffold
GCF_004785665.1	Staphylococcus pragensis	Scaffold
GCF_006094395.1	Staphylococcus haemolyticus	Complete Genome
GCF_006742205.1	Staphylococcus epidermidis	Complete Genome
GCF_010365305.1	Staphylococcus sp010365305	Complete Genome
GCF_013391405.1	Staphylococcus sp013391405	Contig
GCF_013463155.1	Staphylococcus sp013463155	Complete Genome
GCF_014635045.1	Staphylococcus nepalensis	Scaffold
GCF_015594545.1	Staphylococcus durrellii	Contig
GCF_015775975.1	Staphylococcus lloydii	Complete Genome
GCF_016238445.1	Staphylococcus canis	Contig
GCF_016238465.1	Staphylococcus caledonicus	Contig
GCF_017583065.1	Staphylococcus shinii	Contig
GCF_020883535.1	Staphylococcus ratti	Complete Genome
GCF_022346615.1	Staphylococcus sp022346615	Contig
GCF_022493055.1	Staphylococcus singaporensis	Complete Genome
GCF_022815905.2	Staphylococcus sp022815905	Complete Genome
GCF_024814435.1	Staphylococcus americanisciuri	Contig
GCF_025519785.1	Staphylococcus marylandisciuri	Contig
GCF_025558425.1	Staphylococcus sp025558425	Complete Genome
GCF_025558585.1	Staphylococcus sp025558585	Complete Genome
GCF_026659735.1	Staphylococcus sp943908435	Contig
GCF_029024625.1	Staphylococcus chromogenes	Complete Genome
GCF_029024945.1	Staphylococcus succinus	Complete Genome
GCF_029024965.1	Staphylococcus equorum	Complete Genome
GCF_900097965.1	Staphylococcus caeli	Contig
GCF_900183575.1	Staphylococcus cornubiensis	Contig
GCF_900186985.1	Staphylococcus piscifermentans	Complete Genome
GCF_900458435.1	Staphylococcus carnosus	Contig
GCF_900458815.1	Staphylococcus saccharolyticus	Contig
GCF_900458895.1	Staphylococcus schleiferi	Complete Genome
GCF_900636325.1	Staphylococcus delphini	Complete Genome
GCF_900636385.1	Staphylococcus warneri	Complete Genome
GCF_943737015.1	Staphylococcus sp943737015	Contig

## Sheet: S.argensis
accession_code	assembly_level
GCF_002902305.1	Scaffold
GCF_007671915.1	Scaffold
GCF_007682285.1	Scaffold
GCF_007682325.1	Scaffold
GCF_026740095.1	Contig

## Sheet: S.capitis
accession_code	assembly_level
GCF_000174135.1	Contig
GCF_000183705.1	Scaffold
GCF_000221525.1	Contig
GCF_000263775.1	Contig
GCF_000499705.1	Scaffold
GCF_000692055.1	Scaffold
GCF_000712995.1	Contig
GCF_001028645.1	Complete Genome
GCF_001060815.1	Scaffold
GCF_001062085.1	Contig
GCF_001063695.1	Contig
GCF_001064095.1	Scaffold
GCF_001065245.1	Scaffold
GCF_001065645.1	Scaffold
GCF_001066795.1	Scaffold
GCF_001069155.1	Scaffold
GCF_001069195.1	Contig
GCF_001069765.1	Scaffold
GCF_001070105.1	Contig
GCF_001071095.1	Scaffold
GCF_001073365.1	Scaffold
GCF_001073565.1	Scaffold
GCF_001073605.1	Scaffold
GCF_001073715.1	Scaffold
GCF_001073835.1	Scaffold
GCF_001074775.1	Contig
GCF_001179785.1	Contig
GCF_001201015.1	Contig
GCF_001215085.1	Scaffold
GCF_001220005.1	Contig
GCF_001220605.1	Contig
GCF_001471555.2	Contig
GCF_001650395.1	Contig
GCF_001650475.1	Contig
GCF_001651285.1	Contig
GCF_001651335.1	Contig
GCF_001808345.1	Scaffold
GCF_001809655.1	Scaffold
GCF_001813405.1	Scaffold
GCF_001837405.1	Scaffold
GCF_002276515.1	Contig
GCF_002276735.1	Contig
GCF_002356175.1	Complete Genome
GCF_002591175.1	Complete Genome
GCF_002902325.1	Scaffold
GCF_003039875.1	Contig
GCF_003040575.1	Contig
GCF_003040595.1	Contig
GCF_003040635.1	Contig
GCF_003040655.1	Contig
GCF_003041055.1	Contig
GCF_003041075.1	Contig
GCF_003578595.1	Contig
GCF_003578625.1	Contig
GCF_003857115.1	Scaffold
GCF_003857145.1	Scaffold
GCF_004152695.1	Contig
GCF_005502985.1	Contig
GCF_006540355.1	Contig
GCF_006546865.1	Scaffold
GCF_006546885.1	Contig
GCF_006546895.1	Contig
GCF_007667925.1	Scaffold
GCF_007667965.1	Scaffold
GCF_007667995.1	Scaffold
GCF_007672395.1	Scaffold
GCF_007672495.1	Scaffold
GCF_007677445.1	Scaffold
GCF_009663495.1	Scaffold
GCF_012926635.1	Contig
GCF_012926645.1	Contig
GCF_012926665.1	Contig
GCF_012926705.1	Contig
GCF_012926715.1	Contig
GCF_012926725.1	Contig
GCF_012926735.1	Contig
GCF_012926745.1	Contig
GCF_012926805.1	Contig
GCF_012926825.1	Contig
GCF_012926835.1	Contig
GCF_012926845.1	Contig
GCF_012926855.1	Contig
GCF_012926865.1	Contig
GCF_012926925.1	Contig
GCF_012926945.1	Contig
GCF_012926955.1	Contig
GCF_012926965.1	Contig
GCF_012926975.1	Contig
GCF_012927025.1	Contig
GCF_012927055.1	Contig
GCF_013267675.1	Complete Genome
GCF_013415405.1	Contig
GCF_014266065.1	Contig
GCF_014266085.1	Scaffold
GCF_014266465.1	Scaffold
GCF_014266475.1	Contig
GCF_014266725.1	Contig
GCF_014267235.1	Scaffold
GCF_014436645.1	Contig
GCF_014635765.1	Contig
GCF_015070475.1	Contig
GCF_015234665.1	Contig
GCF_015243435.1	Complete Genome
GCF_015273915.1	Contig
GCF_015273955.1	Contig
GCF_015273975.1	Contig
GCF_015273985.1	Contig
GCF_015273995.1	Contig
GCF_015274025.1	Contig
GCF_015274055.1	Contig
GCF_015274095.1	Contig
GCF_015274115.1	Contig
GCF_015274185.1	Contig
GCF_015645195.1	Contig
GCF_015645205.1	Contig
GCF_015645265.1	Contig
GCF_017167155.1	Scaffold
GCF_017167295.1	Contig
GCF_017315425.1	Contig
GCF_017315685.1	Contig
GCF_018407735.1	Contig
GCF_018407745.1	Contig
GCF_018407905.1	Contig
GCF_018917165.1	Contig
GCF_020667295.1	Contig
GCF_020682835.1	Contig
GCF_020739965.1	Contig
GCF_020740065.1	Contig
GCF_020740075.1	Contig
GCF_020740105.1	Contig
GCF_020740145.1	Contig
GCF_020883475.1	Complete Genome
GCF_020907105.1	Contig
GCF_020907165.1	Contig
GCF_020907185.1	Contig
GCF_020907205.1	Contig
GCF_022531845.1	Complete Genome
GCF_022690645.1	Contig
GCF_022762885.1	Scaffold
GCF_022762895.1	Contig
GCF_022762925.1	Contig
GCF_022762945.1	Contig
GCF_022762955.1	Contig
GCF_023148985.1	Contig
GCF_023712505.1	Contig
GCF_023713485.1	Contig
GCF_023713625.1	Contig
GCF_024586885.1	Contig
GCF_025149525.1	Contig
GCF_025272695.1	Complete Genome
GCF_025272815.1	Complete Genome
GCF_025370135.1	Scaffold
GCF_026430575.1	Complete Genome
GCF_027664685.1	Scaffold
GCF_029917325.1	Contig
GCF_029917375.1	Contig
GCF_029918385.1	Contig
GCF_029918685.1	Contig
GCF_029918985.1	Contig
GCF_029924965.1	Contig
GCF_029924985.1	Contig
GCF_029925065.1	Contig
GCF_029925075.1	Contig
GCF_029925625.1	Contig
GCF_029926435.1	Contig
GCF_029926445.1	Contig
GCF_029926485.1	Contig
GCF_029926805.1	Contig
GCF_029927345.1	Contig
GCF_029927385.1	Contig
GCF_029927405.1	Contig
GCF_029927425.1	Contig
GCF_029928775.1	Contig
GCF_029928945.1	Contig
GCF_029928965.1	Contig
GCF_029928985.1	Contig
GCF_030230485.1	Contig
GCF_900068995.1	Contig
GCF_901482635.1	Contig
GCF_902485505.1	Contig

## Sheet: S.equorum
accession_code	assembly_level
GCF_001747785.1	Scaffold
GCF_001747895.1	Contig
GCF_029531845.1	Contig
GCF_030249045.1	Contig
GCF_033447145.1	Contig

## Sheet: S.epidermidis
accession_code	assembly_level
GCA_000245655.2	Contig
GCA_000247105.2	Contig
GCA_000257945.1	Contig
GCA_000276485.1	Contig
GCA_000276525.1	Contig
GCA_000390365.1	Contig
GCA_001298115.1	Contig
GCA_001622575.1	Contig
GCA_001658655.1	Contig
GCA_001940625.1	Contig
GCA_002307395.1	Contig
GCA_002750025.1	Scaffold
GCA_002750285.2	Scaffold
GCA_002752875.2	Scaffold
GCA_002799425.1	Contig
GCA_002892285.1	Contig
GCA_003686995.1	Scaffold
GCA_003687195.1	Scaffold
GCA_003687235.1	Scaffold
GCA_003687755.1	Scaffold
GCA_004343675.4	Contig
GCA_014857135.1	Contig
GCA_015221005.1	Contig
GCA_015698545.1	Contig
GCA_015730515.1	Contig
GCA_016808595.1	Contig
GCA_017571195.1	Contig
GCA_017571295.1	Contig
GCA_018373255.1	Contig
GCA_019915385.1	Complete Genome
GCA_021398365.1	Complete Genome
GCA_021496055.1	Complete Genome
GCA_024218855.1	Complete Genome
GCA_024300665.1	Chromosome
GCA_024505105.1	Contig
GCA_025291725.1	Scaffold
GCA_030013945.1	Complete Genome
GCA_030014045.1	Complete Genome
GCA_030014105.1	Complete Genome
GCF_000007645.1	Complete Genome
GCF_000011925.1	Complete Genome
GCF_000159575.1	Scaffold
GCF_000164075.1	Scaffold
GCF_000177115.1	Contig
GCF_000186205.1	Contig
GCF_000205325.1	Contig
GCF_000205405.1	Contig
GCF_000205425.1	Contig
GCF_000221665.1	Contig
GCF_000221685.1	Contig
GCF_000221705.1	Contig
GCF_000245635.1	Contig
GCF_000245675.1	Contig
GCF_000245695.1	Contig
GCF_000247025.1	Contig
GCF_000247045.1	Contig
GCF_000247125.1	Contig
GCF_000247145.1	Contig
GCF_000247165.1	Contig
GCF_000247185.1	Contig
GCF_000247205.1	Contig
GCF_000257965.1	Contig
GCF_000260295.1	Contig
GCF_000275965.1	Contig
GCF_000275985.2	Contig
GCF_000276005.1	Contig
GCF_000276025.1	Contig
GCF_000276045.1	Contig
GCF_000276065.1	Contig
GCF_000276085.1	Contig
GCF_000276125.1	Contig
GCF_000276145.1	Contig
GCF_000276165.1	Contig
GCF_000276185.1	Contig
GCF_000276205.1	Contig
GCF_000276225.1	Contig
GCF_000276245.1	Contig
GCF_000276265.1	Contig
GCF_000276285.1	Contig
GCF_000276305.1	Contig
GCF_000276325.1	Contig
GCF_000276345.1	Contig
GCF_000276365.1	Contig
GCF_000276385.1	Contig
GCF_000276405.1	Contig
GCF_000276425.1	Contig
GCF_000276445.1	Contig
GCF_000276465.1	Contig
GCF_000276505.1	Contig
GCF_000276545.1	Contig
GCF_000304575.1	Contig
GCF_000308395.1	Contig
GCF_000314715.2	Scaffold
GCF_000362145.1	Scaffold
GCF_000410915.1	Contig
GCF_000417985.2	Contig
GCF_000418025.2	Scaffold
GCF_000418125.2	Scaffold
GCF_000418145.2	Scaffold
GCF_000418165.2	Scaffold
GCF_000418185.2	Contig
GCF_000418205.2	Contig
GCF_000443975.1	Contig
GCF_000551165.1	Scaffold
GCF_000626815.1	Contig
GCF_000627055.1	Contig
GCF_000685135.1	Contig
GCF_000697805.1	Contig
GCF_000697825.1	Contig
GCF_000697905.1	Contig
GCF_000703025.1	Contig
GCF_000705035.1	Contig
GCF_000705055.1	Contig
GCF_000705075.1	Contig
GCF_000751035.1	Complete Genome
GCF_000759555.1	Complete Genome
GCF_000763625.1	Contig
GCF_000783535.2	Contig
GCF_000934225.1	Chromosome
GCF_000966705.1	Contig
GCF_000966715.1	Contig
GCF_000966755.1	Contig
GCF_000966765.1	Contig
GCF_000966775.1	Contig
GCF_000966815.1	Contig
GCF_001061715.1	Contig
GCF_001066085.1	Contig
GCF_001068455.1	Contig
GCF_001068475.1	Scaffold
GCF_001068495.1	Scaffold
GCF_001068505.1	Contig
GCF_001068545.1	Scaffold
GCF_001068575.1	Scaffold
GCF_001068585.1	Scaffold
GCF_001068635.1	Scaffold
GCF_001068845.1	Scaffold
GCF_001068895.1	Contig
GCF_001068995.1	Scaffold
GCF_001069075.1	Scaffold
GCF_001069095.1	Scaffold
GCF_001069215.1	Scaffold
GCF_001069275.1	Scaffold
GCF_001069375.1	Scaffold
GCF_001069395.1	Scaffold
GCF_001069515.1	Contig
GCF_001069525.1	Contig
GCF_001069845.1	Scaffold
GCF_001069925.1	Scaffold
GCF_001069955.1	Contig
GCF_001069965.1	Contig
GCF_001069995.1	Contig
GCF_001070025.1	Scaffold
GCF_001070075.1	Contig
GCF_001070155.1	Contig
GCF_001070245.1	Contig
GCF_001070255.1	Scaffold
GCF_001070315.1	Scaffold
GCF_001070395.1	Scaffold
GCF_001070415.1	Scaffold
GCF_001070485.1	Contig
GCF_001070505.1	Contig
GCF_001070565.1	Scaffold
GCF_001070675.1	Scaffold
GCF_001070695.1	Scaffold
GCF_001070735.1	Contig
GCF_001071125.1	Scaffold
GCF_001071215.1	Scaffold
GCF_001071395.1	Scaffold
GCF_001071425.1	Scaffold
GCF_001071485.1	Scaffold
GCF_001071495.1	Contig
GCF_001071515.1	Scaffold
GCF_001071565.1	Scaffold
GCF_001071635.1	Scaffold
GCF_001071645.1	Scaffold
GCF_001071665.1	Scaffold
GCF_001071895.1	Contig
GCF_001071935.1	Contig
GCF_001072065.1	Scaffold
GCF_001072135.1	Scaffold
GCF_001072245.1	Scaffold
GCF_001072495.1	Scaffold
GCF_001072555.1	Scaffold
GCF_001072575.1	Scaffold
GCF_001072595.1	Scaffold
GCF_001072715.1	Contig
GCF_001072775.1	Scaffold
GCF_001072795.1	Scaffold
GCF_001072875.1	Scaffold
GCF_001072885.1	Scaffold
GCF_001072995.1	Scaffold
GCF_001073035.1	Contig
GCF_001073075.1	Scaffold
GCF_001073115.1	Scaffold
GCF_001073215.1	Scaffold
GCF_001073305.1	Scaffold
GCF_001073395.1	Scaffold
GCF_001073435.1	Contig
GCF_001073485.1	Scaffold
GCF_001073515.1	Contig
GCF_001073535.1	Scaffold
GCF_001073595.1	Scaffold
GCF_001073655.1	Scaffold
GCF_001073675.1	Scaffold
GCF_001073685.1	Scaffold
GCF_001073765.1	Scaffold
GCF_001073795.1	Scaffold
GCF_001073845.1	Scaffold
GCF_001073875.1	Contig
GCF_001073895.1	Contig
GCF_001073995.1	Contig
GCF_001074075.1	Scaffold
GCF_001074435.1	Scaffold
GCF_001074445.1	Scaffold
GCF_001074495.1	Contig
GCF_001074505.1	Contig
GCF_001074555.1	Scaffold
GCF_001074715.1	Scaffold
GCF_001074755.1	Contig
GCF_001074955.1	Scaffold
GCF_001075025.1	Scaffold
GCF_001075055.1	Scaffold
GCF_001075065.1	Scaffold
GCF_001075105.1	Scaffold
GCF_001075135.1	Scaffold
GCF_001075165.1	Contig
GCF_001075235.1	Contig
GCF_001075395.1	Scaffold
GCF_001075405.1	Contig
GCF_001075435.1	Scaffold
GCF_001075515.1	Scaffold
GCF_001075525.1	Scaffold
GCF_001075555.1	Contig
GCF_001075575.1	Contig
GCF_001075605.1	Contig
GCF_001075775.1	Scaffold
GCF_001075795.1	Scaffold
GCF_001075805.1	Scaffold
GCF_001075835.1	Contig
GCF_001075855.1	Scaffold
GCF_001075885.1	Scaffold
GCF_001075945.1	Contig
GCF_001075955.1	Scaffold
GCF_001076005.1	Scaffold
GCF_001076045.1	Contig
GCF_001076185.1	Scaffold
GCF_001076265.1	Scaffold
GCF_001076465.1	Scaffold
GCF_001076495.1	Scaffold
GCF_001076655.1	Scaffold
GCF_001077065.1	Scaffold
GCF_001077145.1	Scaffold
GCF_001412455.1	Contig
GCF_001431005.1	Contig
GCF_001457235.1	Contig
GCF_001465365.1	Contig
GCF_001465375.1	Contig
GCF_001465385.1	Contig
GCF_001469315.1	Scaffold
GCF_001469325.1	Contig
GCF_001469335.1	Contig
GCF_001473265.2	Contig
GCF_001476515.1	Contig
GCF_001476525.1	Contig
GCF_001516785.1	Scaffold
GCF_001622455.1	Contig
GCF_001622495.1	Contig
GCF_001622545.1	Contig
GCF_001622555.1	Contig
GCF_001622605.1	Contig
GCF_001622625.1	Contig
GCF_001622635.1	Contig
GCF_001622665.1	Contig
GCF_001622685.1	Contig
GCF_001622695.1	Contig
GCF_001622705.1	Contig
GCF_001622715.1	Contig
GCF_001622755.1	Contig
GCF_001622805.1	Contig
GCF_001622825.1	Contig
GCF_001622835.1	Contig
GCF_001622875.1	Contig
GCF_001622905.1	Contig
GCF_001651265.1	Contig
GCF_001658445.1	Contig
GCF_001658455.1	Contig
GCF_001658465.1	Contig
GCF_001658475.1	Contig
GCF_001658525.1	Contig
GCF_001658535.1	Contig
GCF_001658555.1	Contig
GCF_001658565.1	Contig
GCF_001658635.1	Contig
GCF_001658705.1	Contig
GCF_001658715.1	Contig
GCF_001658725.1	Contig
GCF_001658785.1	Contig
GCF_001658805.1	Contig
GCF_001658815.1	Contig
GCF_001658865.1	Contig
GCF_001658895.1	Contig
GCF_001658905.1	Contig
GCF_001658945.1	Contig
GCF_001658985.1	Contig
GCF_001658995.1	Contig
GCF_001659025.1	Contig
GCF_001659045.1	Contig
GCF_001659065.1	Contig
GCF_001659075.1	Contig
GCF_001659105.1	Contig
GCF_001659125.1	Contig
GCF_001659145.1	Contig
GCF_001659165.1	Contig
GCF_001659185.1	Contig
GCF_001659205.1	Contig
GCF_001659225.1	Contig
GCF_001659235.1	Contig
GCF_001659245.1	Contig
GCF_001659255.1	Contig
GCF_001659315.1	Contig
GCF_001659345.1	Contig
GCF_001659355.1	Contig
GCF_001659395.1	Contig
GCF_001659425.1	Contig
GCF_001659475.1	Contig
GCF_001659505.1	Contig
GCF_001659515.1	Contig
GCF_001662155.1	Contig
GCF_001662165.1	Contig
GCF_001662175.1	Contig
GCF_001662225.1	Contig
GCF_001662985.1	Contig
GCF_001663015.1	Contig
GCF_001663025.1	Contig
GCF_001683645.1	Contig
GCF_001809495.1	Scaffold
GCF_001810435.1	Scaffold
GCF_001810625.1	Scaffold
GCF_001810985.1	Scaffold
GCF_001811475.1	Scaffold
GCF_001812215.1	Scaffold
GCF_001812315.1	Scaffold
GCF_001812445.1	Scaffold
GCF_001813195.1	Scaffold
GCF_001813245.1	Scaffold
GCF_001813255.1	Scaffold
GCF_001813975.1	Scaffold
GCF_001814155.1	Scaffold
GCF_001815115.1	Scaffold
GCF_001815825.1	Scaffold
GCF_001835815.1	Scaffold
GCF_001836145.1	Scaffold
GCF_001836495.1	Scaffold
GCF_001837035.1	Scaffold
GCF_001837075.1	Scaffold
GCF_001837535.1	Scaffold
GCF_001837825.1	Scaffold
GCF_001837885.1	Scaffold
GCF_001837915.1	Scaffold
GCF_001837945.1	Scaffold
GCF_001837975.1	Scaffold
GCF_001838765.1	Scaffold
GCF_001956655.1	Complete Genome
GCF_001999745.1	Contig
GCF_002085695.1	Complete Genome
GCF_002087975.1	Scaffold
GCF_002156425.1	Scaffold
GCF_002215535.1	Complete Genome
GCF_002221915.1	Contig
GCF_002221945.1	Contig
GCF_002288605.1	Contig
GCF_002417645.1	Contig
GCF_002749455.1	Chromosome
GCF_002749515.1	Chromosome
GCF_002750015.1	Scaffold
GCF_002750035.1	Scaffold
GCF_002750045.1	Scaffold
GCF_002750095.1	Scaffold
GCF_002750115.1	Scaffold
GCF_002750125.1	Scaffold
GCF_002750145.1	Scaffold
GCF_002750175.1	Scaffold
GCF_002750185.1	Scaffold
GCF_002750215.1	Scaffold
GCF_002750225.1	Contig
GCF_002750255.1	Scaffold
GCF_002750265.1	Scaffold
GCF_002750305.2	Scaffold
GCF_002750335.1	Scaffold
GCF_002750345.1	Scaffold
GCF_002750355.1	Scaffold
GCF_002750395.1	Scaffold
GCF_002752825.1	Scaffold
GCF_002752835.2	Scaffold
GCF_002799485.1	Contig
GCF_002799505.1	Contig
GCF_002799565.1	Contig
GCF_002835575.1	Scaffold
GCF_002850315.1	Complete Genome
GCF_002901875.1	Scaffold
GCF_002944995.1	Complete Genome
GCF_003035325.1	Contig
GCF_003035345.1	Contig
GCF_003035385.1	Contig
GCF_003035685.1	Contig
GCF_003038655.1	Contig
GCF_003086175.2	Scaffold
GCF_003119275.1	Chromosome
GCF_003325735.1	Complete Genome
GCF_003384245.1	Contig
GCF_003426645.1	Contig
GCF_003577845.1	Contig
GCF_003578055.1	Contig
GCF_003578065.1	Contig
GCF_003687015.1	Scaffold
GCF_003687035.1	Scaffold
GCF_003687055.1	Scaffold
GCF_003687085.1	Scaffold
GCF_003687255.1	Scaffold
GCF_003687275.1	Scaffold
GCF_003687295.1	Scaffold
GCF_003687365.1	Scaffold
GCF_003687395.1	Scaffold
GCF_003725355.1	Contig
GCF_003812425.1	Complete Genome
GCF_003856395.1	Complete Genome
GCF_003856455.1	Complete Genome
GCF_003859985.1	Contig
GCF_003860105.1	Scaffold
GCF_003956755.1	Contig
GCF_003956765.1	Contig
GCF_003956775.1	Contig
GCF_003956785.1	Contig
GCF_003956805.1	Contig
GCF_003956855.1	Contig
GCF_003956885.1	Contig
GCF_003956905.1	Contig
GCF_003956955.1	Contig
GCF_003956965.1	Contig
GCF_003956995.1	Contig
GCF_003957035.1	Contig
GCF_003979615.1	Contig
GCF_003979655.1	Contig
GCF_003979695.1	Contig
GCF_003979865.1	Contig
GCF_003979965.1	Contig
GCF_003980055.1	Contig
GCF_003980155.1	Contig
GCF_003980205.1	Contig
GCF_003980275.1	Contig
GCF_003980285.1	Contig
GCF_004323055.1	Contig
GCF_004323075.1	Contig
GCF_004323085.1	Contig
GCF_004374765.1	Contig
GCF_004374915.1	Contig
GCF_004374925.1	Contig
GCF_004374965.1	Contig
GCF_004374995.1	Contig
GCF_004375005.1	Contig
GCF_004920265.1	Contig
GCF_005760475.1	Contig
GCF_005760495.1	Contig
GCF_006094375.1	Complete Genome
GCF_006151885.1	Contig
GCF_006337185.1	Chromosome
GCF_006337205.1	Chromosome
GCF_006337225.1	Chromosome
GCF_006742205.1	Complete Genome
GCF_007665715.1	Scaffold
GCF_007665785.1	Scaffold
GCF_007665825.1	Scaffold
GCF_007666105.1	Scaffold
GCF_007666125.1	Scaffold
GCF_007666195.1	Scaffold
GCF_007666305.1	Scaffold
GCF_007666345.1	Scaffold
GCF_007666395.1	Scaffold
GCF_007666445.1	Scaffold
GCF_007666585.1	Scaffold
GCF_007666595.1	Scaffold
GCF_007666645.1	Scaffold
GCF_007666715.1	Scaffold
GCF_007666855.1	Scaffold
GCF_007666885.1	Scaffold
GCF_007666895.1	Scaffold
GCF_007666905.1	Scaffold
GCF_007666985.1	Scaffold
GCF_007667095.1	Scaffold
GCF_007667145.1	Scaffold
GCF_007667225.1	Scaffold
GCF_007667235.1	Scaffold
GCF_007667255.1	Scaffold
GCF_007667315.1	Scaffold
GCF_007667755.1	Scaffold
GCF_007667855.1	Scaffold
GCF_007668135.1	Scaffold
GCF_007672405.1	Scaffold
GCF_007672455.1	Scaffold
GCF_007672775.1	Scaffold
GCF_007672825.1	Scaffold
GCF_007672965.1	Scaffold
GCF_007673315.1	Scaffold
GCF_007673505.1	Scaffold
GCF_007673575.1	Scaffold
GCF_007673825.1	Scaffold
GCF_007674005.1	Scaffold
GCF_007674185.1	Scaffold
GCF_007676715.1	Scaffold
GCF_007677005.1	Scaffold
GCF_007677025.1	Scaffold
GCF_007677235.1	Scaffold
GCF_007677255.1	Scaffold
GCF_007677315.1	Scaffold
GCF_007677575.1	Scaffold
GCF_007677635.1	Scaffold
GCF_007678095.1	Scaffold
GCF_007678155.1	Scaffold
GCF_007678185.1	Scaffold
GCF_007678235.1	Scaffold
GCF_007678315.1	Scaffold
GCF_007678355.1	Scaffold
GCF_007678415.1	Scaffold
GCF_007678685.1	Contig
GCF_007678735.1	Scaffold
GCF_007678985.1	Scaffold
GCF_007679125.1	Scaffold
GCF_008726255.1	Contig
GCF_008726465.1	Contig
GCF_008726735.1	Contig
GCF_008726775.1	Contig
GCF_008726905.1	Contig
GCF_008727015.1	Contig
GCF_008922045.1	Contig
GCF_008922095.1	Contig
GCF_008922115.1	Contig
GCF_008922155.1	Contig
GCF_008922165.1	Contig
GCF_008922175.1	Contig
GCF_008922205.1	Contig
GCF_008922245.1	Contig
GCF_008922285.1	Contig
GCF_008922315.1	Contig
GCF_008922345.1	Contig
GCF_008922365.1	Contig
GCF_008922375.1	Contig
GCF_008922385.1	Contig
GCF_008922415.1	Contig
GCF_008922445.1	Contig
GCF_008922455.1	Contig
GCF_008922485.1	Contig
GCF_008922505.1	Contig
GCF_008922525.1	Contig
GCF_008922545.1	Contig
GCF_008922555.1	Contig
GCF_008922565.1	Contig
GCF_008922605.1	Contig
GCF_008922615.1	Contig
GCF_008922645.1	Contig
GCF_008922655.1	Contig
GCF_008922665.1	Contig
GCF_008922695.1	Contig
GCF_008922725.1	Contig
GCF_008922745.1	Contig
GCF_008922755.1	Contig
GCF_008922785.1	Contig
GCF_008922795.1	Contig
GCF_008922805.1	Contig
GCF_008922845.1	Contig
GCF_008922855.1	Contig
GCF_008922885.1	Contig
GCF_008922895.1	Contig
GCF_008922925.1	Contig
GCF_008922945.1	Contig
GCF_008922955.1	Contig
GCF_008922985.1	Contig
GCF_008922995.1	Contig
GCF_008923005.1	Contig
GCF_008923045.1	Contig
GCF_008923065.1	Contig
GCF_008923075.1	Contig
GCF_008923085.1	Contig
GCF_008923125.1	Contig
GCF_008923145.1	Contig
GCF_009026045.1	Contig
GCF_009026065.1	Contig
GCF_009026095.1	Contig
GCF_009663955.1	Contig
GCF_009685135.1	Complete Genome
GCF_009757165.1	Contig
GCF_009757185.1	Scaffold
GCF_009765515.1	Contig
GCF_009769015.1	Complete Genome
GCF_009769125.1	Complete Genome
GCF_009873455.1	Complete Genome
GCF_009896645.1	Contig
GCF_009896875.1	Contig
GCF_009896905.1	Contig
GCF_009896915.1	Contig
GCF_009896965.1	Contig
GCF_009896975.1	Contig
GCF_009897005.1	Contig
GCF_009897025.1	Contig
GCF_009897035.1	Contig
GCF_009897065.1	Contig
GCF_009897075.1	Contig
GCF_009897085.1	Contig
GCF_009897125.1	Contig
GCF_009897145.1	Contig
GCF_009897165.1	Contig
GCF_009897185.1	Contig
GCF_009897195.1	Contig
GCF_009897225.1	Contig
GCF_009897235.1	Contig
GCF_009897265.1	Contig
GCF_009897305.1	Contig
GCF_009897315.1	Contig
GCF_009897335.1	Contig
GCF_009897365.1	Contig
GCF_009897375.1	Contig
GCF_009897425.1	Contig
GCF_009897435.1	Contig
GCF_009897505.1	Contig
GCF_009897515.1	Contig
GCF_009897605.1	Contig
GCF_009897625.1	Contig
GCF_009897655.1	Contig
GCF_009897685.1	Contig
GCF_009897805.1	Contig
GCF_009897825.1	Contig
GCF_009897905.1	Contig
GCF_009897925.1	Contig
GCF_009897935.1	Contig
GCF_009897945.1	Contig
GCF_009897975.1	Contig
GCF_009898025.1	Contig
GCF_009898055.1	Contig
GCF_009898075.1	Contig
GCF_009898115.1	Contig
GCF_009898145.1	Contig
GCF_011038575.1	Complete Genome
GCF_011306595.1	Chromosome
GCF_011306775.1	Chromosome
GCF_011307015.1	Chromosome
GCF_011307235.1	Chromosome
GCF_011307475.1	Chromosome
GCF_011307595.1	Chromosome
GCF_011307695.1	Chromosome
GCF_011307715.1	Chromosome
GCF_012029805.1	Contig
GCF_012029995.1	Contig
GCF_012030625.1	Contig
GCF_012102495.1	Scaffold
GCF_012641685.1	Contig
GCF_012843325.1	Contig
GCF_013317125.1	Complete Genome
GCF_014156385.1	Scaffold
GCF_014265185.1	Contig
GCF_014265205.1	Contig
GCF_014265225.1	Contig
GCF_014265235.1	Contig
GCF_014265285.1	Contig
GCF_014265305.1	Contig
GCF_014265315.1	Contig
GCF_014265325.1	Contig
GCF_014265335.1	Scaffold
GCF_014265365.1	Scaffold
GCF_014265405.1	Contig
GCF_014265445.1	Scaffold
GCF_014265485.1	Contig
GCF_014265545.1	Scaffold
GCF_014265645.1	Contig
GCF_014265655.1	Contig
GCF_014265665.1	Contig
GCF_014265785.1	Scaffold
GCF_014265825.1	Contig
GCF_014265845.1	Contig
GCF_014265865.1	Scaffold
GCF_014265905.1	Scaffold
GCF_014266035.1	Contig
GCF_014266135.1	Scaffold
GCF_014266265.1	Contig
GCF_014266325.1	Contig
GCF_014266415.1	Scaffold
GCF_014266425.1	Scaffold
GCF_014266535.1	Scaffold
GCF_014266565.1	Scaffold
GCF_014266605.1	Scaffold
GCF_014266795.1	Contig
GCF_014267055.1	Scaffold
GCF_014267185.1	Contig
GCF_014267225.1	Contig
GCF_014323365.1	Contig
GCF_014323385.1	Scaffold
GCF_014334295.1	Complete Genome
GCF_014436665.1	Contig
GCF_014489335.1	Complete Genome
GCF_014490515.1	Complete Genome
GCF_015070395.1	Contig
GCF_015070555.1	Contig
GCF_015070585.1	Contig
GCF_015070605.1	Contig
GCF_015070675.1	Contig
GCF_015070735.1	Contig
GCF_015221215.1	Contig
GCF_015221265.1	Contig
GCF_015273045.1	Contig
GCF_015273085.1	Contig
GCF_015273105.1	Contig
GCF_015273135.1	Contig
GCF_015273145.1	Contig
GCF_015273175.1	Contig
GCF_015273185.1	Contig
GCF_015273195.1	Contig
GCF_015273235.1	Contig
GCF_015273245.1	Contig
GCF_015273275.1	Contig
GCF_015273285.1	Contig
GCF_015273295.1	Contig
GCF_015273335.1	Contig
GCF_015273345.1	Contig
GCF_015273365.1	Contig
GCF_015273385.1	Contig
GCF_015273415.1	Contig
GCF_015273495.1	Contig
GCF_015273505.1	Contig
GCF_015273525.1	Contig
GCF_015273535.1	Contig
GCF_015273575.1	Contig
GCF_015273585.1	Contig
GCF_015273595.1	Contig
GCF_015273605.1	Contig
GCF_015273655.1	Contig
GCF_015273665.1	Contig
GCF_015273735.1	Contig
GCF_015273785.1	Contig
GCF_015273805.1	Contig
GCF_015273815.1	Contig
GCF_015273855.1	Contig
GCF_015273865.1	Contig
GCF_015273875.1	Contig
GCF_015273895.1	Contig
GCF_015274155.1	Contig
GCF_015274195.1	Contig
GCF_015274235.1	Contig
GCF_015274255.1	Contig
GCF_015274265.1	Contig
GCF_015274275.1	Contig
GCF_015274285.1	Contig
GCF_015274325.1	Contig
GCF_015274355.1	Contig
GCF_015274385.1	Contig
GCF_015274425.1	Contig
GCF_015274455.1	Contig
GCF_015274475.1	Contig
GCF_015274485.1	Contig
GCF_015274505.1	Contig
GCF_015274555.1	Contig
GCF_015274575.1	Contig
GCF_015274615.1	Contig
GCF_015274625.1	Contig
GCF_015274735.1	Contig
GCF_015274775.1	Contig
GCF_015274785.1	Contig
GCF_015274795.1	Contig
GCF_015274835.1	Contig
GCF_015274905.1	Contig
GCF_015551345.1	Scaffold
GCF_015645075.1	Contig
GCF_015645085.1	Contig
GCF_015645175.1	Contig
GCF_015645215.1	Contig
GCF_015670055.1	Scaffold
GCF_015698535.1	Contig
GCF_015698585.1	Contig
GCF_015698595.1	Contig
GCF_016026915.1	Complete Genome
GCF_016107415.1	Contig
GCF_016107425.1	Contig
GCF_016406225.1	Complete Genome
GCF_016406625.1	Complete Genome
GCF_016727385.1	Complete Genome
GCF_016808435.1	Scaffold
GCF_016808455.1	Scaffold
GCF_016808475.1	Scaffold
GCF_016808495.1	Scaffold
GCF_016808515.1	Scaffold
GCF_016808535.1	Scaffold
GCF_016808555.1	Scaffold
GCF_016808565.1	Scaffold
GCF_016808655.1	Scaffold
GCF_016808675.1	Contig
GCF_016808695.1	Scaffold
GCF_016808735.1	Scaffold
GCF_016808755.1	Contig
GCF_016808775.1	Scaffold
GCF_016808795.1	Scaffold
GCF_016808815.1	Scaffold
GCF_016808825.1	Scaffold
GCF_016808855.1	Scaffold
GCF_016808875.1	Scaffold
GCF_016808925.1	Scaffold
GCF_016808955.1	Scaffold
GCF_016808975.1	Scaffold
GCF_016809015.1	Contig
GCF_016809035.1	Contig
GCF_016809055.1	Scaffold
GCF_016809075.1	Scaffold
GCF_016809095.1	Scaffold
GCF_016809105.1	Scaffold
GCF_016809135.1	Scaffold
GCF_016809155.1	Scaffold
GCF_016809175.1	Scaffold
GCF_016809185.1	Scaffold
GCF_016809195.1	Scaffold
GCF_016809235.1	Scaffold
GCF_016809255.1	Scaffold
GCF_016809275.1	Contig
GCF_016809295.1	Scaffold
GCF_016809315.1	Scaffold
GCF_016809325.1	Contig
GCF_016809365.1	Scaffold
GCF_016809395.1	Scaffold
GCF_016809415.1	Scaffold
GCF_016809435.1	Scaffold
GCF_016809455.1	Contig
GCF_016809475.1	Scaffold
GCF_016834475.1	Complete Genome
GCF_016834495.1	Complete Genome
GCF_016889165.1	Complete Genome
GCF_016903555.1	Complete Genome
GCF_016903575.1	Complete Genome
GCF_016904135.1	Complete Genome
GCF_017167385.1	Scaffold
GCF_017315545.1	Contig
GCF_017315595.1	Contig
GCF_017498735.1	Scaffold
GCF_017583025.1	Contig
GCF_018407685.1	Contig
GCF_018407805.1	Contig
GCF_018407885.1	Contig
GCF_018407945.1	Contig
GCF_018408135.1	Contig
GCF_018919325.1	Contig
GCF_018919425.1	Contig
GCF_019149045.1	Contig
GCF_019149245.1	Contig
GCF_019165085.1	Contig
GCF_019329245.1	Complete Genome
GCF_019329325.1	Complete Genome
GCF_019329365.1	Complete Genome
GCF_019329405.1	Complete Genome
GCF_019329425.1	Complete Genome
GCF_019329505.1	Complete Genome
GCF_019329525.1	Complete Genome
GCF_019329545.1	Complete Genome
GCF_019329565.1	Complete Genome
GCF_019329585.1	Complete Genome
GCF_019329605.1	Complete Genome
GCF_019329625.1	Complete Genome
GCF_019329645.1	Complete Genome
GCF_019329665.1	Complete Genome
GCF_019329685.1	Complete Genome
GCF_019329705.1	Complete Genome
GCF_019329725.1	Complete Genome
GCF_019329745.1	Complete Genome
GCF_019329765.1	Complete Genome
GCF_019329785.1	Complete Genome
GCF_019329805.1	Complete Genome
GCF_019330045.1	Complete Genome
GCF_019330105.1	Complete Genome
GCF_019330125.1	Complete Genome
GCF_019330145.1	Complete Genome
GCF_019330165.1	Complete Genome
GCF_019330185.1	Complete Genome
GCF_019330205.1	Complete Genome
GCF_019330225.1	Complete Genome
GCF_019330245.1	Complete Genome
GCF_019787665.1	Complete Genome
GCF_019836385.2	Contig
GCF_019836425.2	Scaffold
GCF_020181395.1	Complete Genome
GCF_020682885.1	Contig
GCF_020682905.1	Contig
GCF_021188745.1	Contig
GCF_021190395.1	Contig
GCF_021190495.1	Contig
GCF_021190595.1	Contig
GCF_021190695.1	Contig
GCF_021190975.1	Contig
GCF_021191135.1	Contig
GCF_021191175.1	Contig
GCF_021191255.1	Contig
GCF_021191295.1	Contig
GCF_021191715.1	Contig
GCF_021215415.1	Contig
GCF_021292185.1	Contig
GCF_021366715.1	Contig
GCF_021366835.1	Contig
GCF_021366885.1	Contig
GCF_021367085.1	Contig
GCF_021367675.1	Contig
GCF_021367815.1	Contig
GCF_021384785.1	Contig
GCF_021398305.1	Complete Genome
GCF_021398325.1	Complete Genome
GCF_021398345.1	Complete Genome
GCF_021484865.1	Complete Genome
GCF_021496015.1	Complete Genome
GCF_021496035.1	Complete Genome
GCF_021496075.1	Complete Genome
GCF_021513035.1	Complete Genome
GCF_021513055.1	Complete Genome
GCF_021513075.1	Complete Genome
GCF_021513095.1	Complete Genome
GCF_021513115.1	Complete Genome
GCF_021728775.1	Contig
GCF_021728835.1	Contig
GCF_021728865.1	Contig
GCF_022214875.1	Scaffold
GCF_022352465.1	Contig
GCF_022352485.1	Contig
GCF_022352535.1	Contig
GCF_022352605.1	Contig
GCF_022352615.1	Contig
GCF_022352685.1	Contig
GCF_022352705.1	Contig
GCF_022352725.1	Contig
GCF_022352745.1	Contig
GCF_022352845.1	Contig
GCF_022352855.1	Contig
GCF_022352885.1	Contig
GCF_022352895.1	Contig
GCF_022352925.1	Contig
GCF_022352985.1	Contig
GCF_022353005.1	Contig
GCF_022353015.1	Contig
GCF_022353025.1	Contig
GCF_022353065.1	Contig
GCF_022353125.1	Contig
GCF_022353135.1	Contig
GCF_022426545.1	Contig
GCF_022428385.1	Contig
GCF_022428405.1	Contig
GCF_022524525.1	Scaffold
GCF_022585795.1	Contig
GCF_022586395.1	Contig
GCF_022586415.1	Contig
GCF_022586435.1	Contig
GCF_022586445.1	Contig
GCF_022586475.1	Contig
GCF_022586495.1	Contig
GCF_022586515.1	Contig
GCF_022586535.1	Contig
GCF_022586555.1	Contig
GCF_022586575.1	Contig
GCF_022586595.1	Contig
GCF_022591335.1	Complete Genome
GCF_022815765.1	Contig
GCF_022832895.1	Complete Genome
GCF_022832915.1	Complete Genome
GCF_022832935.1	Complete Genome
GCF_022869565.1	Complete Genome
GCF_022919195.1	Complete Genome
GCF_023147255.1	Scaffold
GCF_023147295.1	Scaffold
GCF_023147605.1	Contig
GCF_023147695.1	Scaffold
GCF_023147705.1	Scaffold
GCF_023147715.1	Contig
GCF_023147805.1	Contig
GCF_023147825.1	Contig
GCF_023148275.1	Scaffold
GCF_023148585.1	Scaffold
GCF_023148615.1	Contig
GCF_023149015.1	Scaffold
GCF_023149045.1	Contig
GCF_023547085.1	Complete Genome
GCF_023547105.1	Complete Genome
GCF_023547125.1	Complete Genome
GCF_023712865.1	Contig
GCF_023713005.1	Contig
GCF_023714645.1	Contig
GCF_023845095.1	Contig
GCF_024090215.1	Contig
GCF_024090225.1	Contig
GCF_024090235.1	Contig
GCF_024090255.1	Contig
GCF_024090295.1	Contig
GCF_024090315.1	Contig
GCF_024090335.1	Contig
GCF_024090345.1	Contig
GCF_024090435.1	Contig
GCF_024090495.1	Contig
GCF_024090515.1	Contig
GCF_024090535.1	Contig
GCF_024090545.1	Contig
GCF_024090575.1	Contig
GCF_024090615.1	Contig
GCF_024090695.1	Contig
GCF_024090735.1	Contig
GCF_024090745.1	Contig
GCF_024090755.1	Contig
GCF_024090795.1	Contig
GCF_024090875.1	Contig
GCF_024090905.1	Contig
GCF_024090955.1	Contig
GCF_024090975.1	Contig
GCF_024090985.1	Contig
GCF_024091095.1	Contig
GCF_024091105.1	Contig
GCF_024091155.1	Contig
GCF_024091175.1	Contig
GCF_024091185.1	Contig
GCF_024091255.1	Contig
GCF_024091265.1	Contig
GCF_024091295.1	Contig
GCF_024091375.1	Contig
GCF_024091415.1	Contig
GCF_024091425.1	Contig
GCF_024091455.1	Contig
GCF_024091495.1	Contig
GCF_024091575.1	Contig
GCF_024091605.1	Contig
GCF_024091645.1	Contig
GCF_024091665.1	Contig
GCF_024091675.1	Contig
GCF_024091715.1	Contig
GCF_024091735.1	Contig
GCF_024091745.1	Contig
GCF_024091785.1	Contig
GCF_024091795.1	Contig
GCF_024091835.1	Contig
GCF_024091855.1	Contig
GCF_024091865.1	Contig
GCF_024091875.1	Contig
GCF_024091885.1	Contig
GCF_024091935.1	Contig
GCF_024091955.1	Contig
GCF_024091965.1	Contig
GCF_024091975.1	Contig
GCF_024091985.1	Contig
GCF_024092035.1	Contig
GCF_024092055.1	Contig
GCF_024092065.1	Contig
GCF_024092075.1	Contig
GCF_024092105.1	Contig
GCF_024092135.1	Contig
GCF_024092155.1	Contig
GCF_024092165.1	Contig
GCF_024092195.1	Contig
GCF_024204705.1	Complete Genome
GCF_024204725.1	Complete Genome
GCF_024204745.1	Complete Genome
GCF_024204765.1	Complete Genome
GCF_024204785.1	Complete Genome
GCF_024204805.1	Complete Genome
GCF_024204825.1	Complete Genome
GCF_024204845.1	Complete Genome
GCF_024204865.1	Complete Genome
GCF_024204885.1	Complete Genome
GCF_024204905.1	Complete Genome
GCF_024204925.1	Complete Genome
GCF_024204945.1	Complete Genome
GCF_024204965.1	Complete Genome
GCF_024204985.1	Complete Genome
GCF_024266825.1	Complete Genome
GCF_024505205.1	Contig
GCF_024655765.1	Scaffold
GCF_024668405.2	Chromosome
GCF_024668725.2	Chromosome
GCF_024733635.2	Chromosome
GCF_024742215.1	Contig
GCF_025142865.1	Contig
GCF_025143145.1	Contig
GCF_025143265.1	Contig
GCF_025145805.1	Contig
GCF_025145815.1	Contig
GCF_025145965.1	Contig
GCF_025146065.1	Contig
GCF_025146105.1	Contig
GCF_025146175.1	Contig
GCF_025146465.1	Contig
GCF_025146645.1	Contig
GCF_025146855.1	Contig
GCF_025146985.1	Contig
GCF_025147125.1	Contig
GCF_025147285.1	Contig
GCF_025147335.1	Contig
GCF_025148145.1	Contig
GCF_025150055.1	Contig
GCF_025150705.1	Contig
GCF_025150945.1	Contig
GCF_025150965.1	Contig
GCF_025150995.2	Contig
GCF_025151265.1	Contig
GCF_025151285.1	Contig
GCF_025151305.1	Contig
GCF_025151315.1	Contig
GCF_025151365.1	Contig
GCF_025446825.1	Contig
GCF_025558645.1	Complete Genome
GCF_025558665.1	Complete Genome
GCF_025558685.1	Complete Genome
GCF_025558705.1	Complete Genome
GCF_025558725.1	Complete Genome
GCF_025665415.1	Complete Genome
GCF_025809335.1	Complete Genome
GCF_026153315.1	Complete Genome
GCF_026154125.1	Contig
GCF_026154135.1	Contig
GCF_026154165.1	Contig
GCF_026154185.1	Contig
GCF_026154205.1	Contig
GCF_026154225.1	Contig
GCF_026154265.1	Contig
GCF_026154305.1	Contig
GCF_026154325.1	Contig
GCF_026154345.1	Contig
GCF_026154365.1	Contig
GCF_026154385.1	Contig
GCF_026154395.1	Contig
GCF_026154405.1	Contig
GCF_026154445.1	Contig
GCF_026157025.1	Contig
GCF_026314335.1	Complete Genome
GCF_026420045.1	Contig
GCF_027658865.1	Scaffold
GCF_027662485.1	Scaffold
GCF_027672085.1	Scaffold
GCF_027889805.1	Contig
GCF_027889815.1	Contig
GCF_027889845.1	Contig
GCF_028401885.1	Contig
GCF_028402085.1	Contig
GCF_028863305.1	Contig
GCF_028863565.1	Contig
GCF_028994915.1	Contig
GCF_029025685.1	Complete Genome
GCF_029211285.1	Contig
GCF_029211305.1	Contig
GCF_029211335.1	Contig
GCF_029211365.1	Contig
GCF_029211375.1	Contig
GCF_029211385.1	Contig
GCF_029457575.1	Complete Genome
GCF_029457595.1	Complete Genome
GCF_029457615.1	Complete Genome
GCF_029457635.1	Complete Genome
GCF_029457655.1	Chromosome
GCF_029594215.1	Scaffold
GCF_029691685.1	Complete Genome
GCF_029691705.1	Complete Genome
GCF_029691725.1	Complete Genome
GCF_029691745.1	Complete Genome
GCF_029691775.1	Complete Genome
GCF_029691795.1	Complete Genome
GCF_029691815.1	Complete Genome
GCF_029691835.1	Complete Genome
GCF_029691855.1	Complete Genome
GCF_029691875.1	Complete Genome
GCF_029691895.1	Complete Genome
GCF_029691915.1	Complete Genome
GCF_029691935.1	Complete Genome
GCF_029691955.1	Complete Genome
GCF_029876565.1	Contig
GCF_030012255.1	Contig
GCF_030012845.1	Complete Genome
GCF_030013985.1	Complete Genome
GCF_030014005.1	Complete Genome
GCF_030214925.1	Contig
GCF_030216685.1	Contig
GCF_030224335.1	Contig
GCF_030224565.1	Contig
GCF_030224625.1	Contig
GCF_030224645.1	Contig
GCF_030225005.1	Contig
GCF_030225165.1	Contig
GCF_030225195.1	Contig
GCF_030225265.1	Contig
GCF_030226285.1	Contig
GCF_030227685.1	Contig
GCF_030227845.1	Contig
GCF_030229935.1	Contig
GCF_030234055.1	Contig
GCF_030234985.1	Contig
GCF_030235025.1	Contig
GCF_030235045.1	Contig
GCF_030235065.1	Contig
GCF_030235085.1	Contig
GCF_030235105.1	Contig
GCF_030235125.1	Contig
GCF_030235145.1	Contig
GCF_030235165.1	Contig
GCF_030235185.1	Contig
GCF_030235195.1	Contig
GCF_030238065.1	Contig
GCF_030291655.1	Complete Genome
GCF_030435915.1	Complete Genome
GCF_030435955.1	Complete Genome
GCF_030435975.1	Complete Genome
GCF_030514465.1	Scaffold
GCF_030546355.1	Contig
GCF_030546405.1	Contig
GCF_030548445.1	Contig
GCF_030548475.1	Contig
GCF_030548505.1	Contig
GCF_030548645.1	Contig
GCF_030715095.1	Contig
GCF_030715545.1	Contig
GCF_030715595.1	Contig
GCF_030715635.1	Contig
GCF_030715865.1	Contig
GCF_030715875.1	Contig
GCF_030715965.1	Contig
GCF_030715975.1	Contig
GCF_030716005.1	Contig
GCF_030716025.1	Contig
GCF_030716045.1	Contig
GCF_030716065.1	Contig
GCF_030716105.1	Contig
GCF_030716125.1	Contig
GCF_030716135.1	Contig
GCF_030716165.1	Contig
GCF_030716185.1	Contig
GCF_030716565.1	Contig
GCF_030717365.1	Contig
GCF_030928195.1	Contig
GCF_030931415.1	Chromosome
GCF_031082775.1	Contig
GCF_031082805.1	Contig
GCF_031082825.1	Contig
GCF_031082845.1	Scaffold
GCF_031082865.1	Scaffold
GCF_031082925.1	Scaffold
GCF_031082945.1	Contig
GCF_031144415.1	Contig
GCF_900086615.2	Complete Genome
GCF_900108795.1	Contig
GCF_900113395.1	Scaffold
GCF_900169475.1	Scaffold
GCF_900199525.1	Scaffold
GCF_900199615.1	Scaffold
GCF_900205795.1	Scaffold
GCF_900205815.1	Scaffold
GCF_900205825.1	Scaffold
GCF_900205845.1	Scaffold
GCF_900458515.1	Contig
GCF_900458535.1	Contig
GCF_900458575.1	Contig
GCF_900458585.1	Contig
GCF_900458605.1	Contig
GCF_900458645.1	Contig
GCF_900458655.1	Contig
GCF_900638695.1	Complete Genome
GCF_902159375.1	Scaffold
GCF_902159385.1	Scaffold
GCF_902159425.1	Contig
GCF_902164795.1	Scaffold
GCF_902166085.1	Contig
GCF_902363495.1	Scaffold
GCF_902509485.1	Complete Genome
GCF_902509495.1	Complete Genome
GCF_902509505.1	Complete Genome
GCF_902509515.1	Complete Genome
GCF_902509525.1	Complete Genome
GCF_902509535.1	Complete Genome
GCF_905397425.1	Contig
GCF_910576215.1	Contig
GCF_910589805.1	Contig
GCF_910589875.1	Contig
GCF_910589905.1	Contig
GCF_910589925.1	Contig
GCF_910589955.1	Contig
GCF_910590035.1	Contig
GCF_910590075.1	Contig
GCF_910590085.1	Contig
GCF_910590115.1	Contig
GCF_910590125.1	Contig
GCF_910590245.1	Contig
GCF_910590265.1	Contig
GCF_910590275.1	Contig
GCF_910590295.1	Contig
GCF_910590335.1	Contig
GCF_910590345.1	Contig
GCF_910590355.1	Contig
GCF_910590365.1	Contig
GCF_910590375.1	Contig
GCF_910591395.1	Contig
GCF_910591415.1	Contig
GCF_913082365.1	Scaffold
GCF_947492335.1	Contig

## Sheet: S.hominis
accession_code	assembly_level
GCA_001051895.1	Contig
GCA_013343025.1	Chromosome
GCA_014645875.1	Contig
GCA_030014025.1	Complete Genome
GCF_000174735.1	Contig
GCF_000183685.1	Scaffold
GCF_000247085.1	Contig
GCF_000269685.1	Contig
GCF_000556525.1	Scaffold
GCF_001051905.1	Contig
GCF_001051915.1	Contig
GCF_001068715.1	Scaffold
GCF_001068725.1	Scaffold
GCF_001069485.1	Contig
GCF_001070775.1	Scaffold
GCF_001070895.1	Scaffold
GCF_001071235.1	Scaffold
GCF_001071725.1	Contig
GCF_001072955.1	Contig
GCF_001072965.1	Scaffold
GCF_001073185.1	Scaffold
GCF_001073815.1	Scaffold
GCF_001073975.1	Contig
GCF_001074645.1	Contig
GCF_001077055.1	Scaffold
GCF_001077185.1	Scaffold
GCF_001297105.1	Contig
GCF_001658765.1	Contig
GCF_001691635.1	Scaffold
GCF_001807795.1	Scaffold
GCF_001808085.1	Scaffold
GCF_001809205.1	Scaffold
GCF_001809305.1	Scaffold
GCF_001809605.1	Scaffold
GCF_001809735.1	Scaffold
GCF_001809815.1	Scaffold
GCF_001809845.1	Scaffold
GCF_001809865.1	Scaffold
GCF_001811375.1	Scaffold
GCF_001812765.1	Scaffold
GCF_001812925.1	Scaffold
GCF_001813045.1	Scaffold
GCF_001813345.1	Scaffold
GCF_001813735.1	Scaffold
GCF_001814125.1	Scaffold
GCF_001815595.1	Scaffold
GCF_001835895.1	Scaffold
GCF_001836125.1	Scaffold
GCF_001886335.1	Contig
GCF_002026385.1	Scaffold
GCF_002156675.1	Contig
GCF_002799365.1	Contig
GCF_002799525.1	Contig
GCF_002850375.1	Complete Genome
GCF_002860985.1	Scaffold
GCF_002901845.1	Scaffold
GCF_002951505.1	Complete Genome
GCF_002954105.1	Chromosome
GCF_003042305.1	Contig
GCF_003042335.1	Contig
GCF_003579635.1	Contig
GCF_003716315.1	Contig
GCF_003812505.1	Complete Genome
GCF_004365845.1	Scaffold
GCF_005502385.1	Contig
GCF_007004175.1	Contig
GCF_007004245.1	Contig
GCF_007004385.1	Contig
GCF_007004605.1	Contig
GCF_007671825.1	Scaffold
GCF_007671855.1	Scaffold
GCF_007672005.1	Scaffold
GCF_007672065.1	Scaffold
GCF_007672085.1	Scaffold
GCF_007672105.1	Scaffold
GCF_007672115.1	Scaffold
GCF_007672225.1	Scaffold
GCF_007672245.1	Scaffold
GCF_007672435.1	Scaffold
GCF_007672535.1	Scaffold
GCF_007676475.1	Scaffold
GCF_007676505.1	Scaffold
GCF_007676535.1	Scaffold
GCF_007676545.1	Scaffold
GCF_007676585.1	Scaffold
GCF_007678465.1	Scaffold
GCF_007681325.1	Scaffold
GCF_007681385.1	Scaffold
GCF_007681475.1	Scaffold
GCF_007681605.1	Scaffold
GCF_007681635.1	Scaffold
GCF_007681695.1	Scaffold
GCF_007681755.1	Scaffold
GCF_007681775.1	Scaffold
GCF_007681825.1	Scaffold
GCF_007681865.1	Contig
GCF_007681935.1	Scaffold
GCF_007681955.1	Scaffold
GCF_007814725.1	Complete Genome
GCF_009663945.1	Contig
GCF_009730115.1	Complete Genome
GCF_009730135.1	Complete Genome
GCF_009897275.1	Contig
GCF_012102295.1	Contig
GCF_012273435.1	Chromosome
GCF_012843365.1	Contig
GCF_013267575.1	Complete Genome
GCF_013364435.1	Chromosome
GCF_014204615.1	Scaffold
GCF_014264985.1	Scaffold
GCF_014264995.1	Contig
GCF_014265005.1	Scaffold
GCF_014265015.1	Scaffold
GCF_014265025.1	Scaffold
GCF_014265085.1	Contig
GCF_014265095.1	Scaffold
GCF_014265115.1	Scaffold
GCF_014265125.1	Scaffold
GCF_014265215.1	Contig
GCF_014265735.1	Scaffold
GCF_014266385.1	Contig
GCF_014266505.1	Contig
GCF_014266525.1	Scaffold
GCF_014266705.1	Contig
GCF_014266895.1	Scaffold
GCF_014266935.1	Scaffold
GCF_014267295.1	Scaffold
GCF_015274535.1	Contig
GCF_015274585.1	Contig
GCF_015274655.1	Contig
GCF_015274675.1	Contig
GCF_016428605.1	Scaffold
GCF_016623665.1	Scaffold
GCF_017315625.1	Contig
GCF_017315645.1	Contig
GCF_017742685.2	Scaffold
GCF_018373535.1	Contig
GCF_018408065.1	Contig
GCF_018456105.1	Contig
GCF_018919365.1	Contig
GCF_019149255.1	Contig
GCF_020740025.1	Contig
GCF_020740045.1	Contig
GCF_020740115.1	Contig
GCF_021188735.1	Contig
GCF_021188875.1	Contig
GCF_021366525.1	Contig
GCF_021366635.1	Contig
GCF_021366695.1	Contig
GCF_021366975.1	Contig
GCF_021497065.1	Complete Genome
GCF_022689565.1	Contig
GCF_022689575.1	Contig
GCF_022689615.1	Contig
GCF_022689645.1	Contig
GCF_022689665.1	Contig
GCF_022689675.1	Contig
GCF_022689705.1	Contig
GCF_022689725.1	Contig
GCF_022689745.1	Contig
GCF_022689765.1	Contig
GCF_022689775.1	Contig
GCF_022689785.1	Contig
GCF_022689825.1	Contig
GCF_022689845.1	Contig
GCF_022689855.1	Contig
GCF_022689905.1	Contig
GCF_022689945.1	Contig
GCF_022689965.1	Contig
GCF_022689975.1	Contig
GCF_022690005.1	Contig
GCF_022690025.1	Contig
GCF_022690045.1	Contig
GCF_022690065.1	Contig
GCF_022690105.1	Contig
GCF_022690115.1	Contig
GCF_022690145.1	Contig
GCF_022690165.1	Contig
GCF_022690185.1	Contig
GCF_022690205.1	Contig
GCF_022690225.1	Contig
GCF_022690245.1	Contig
GCF_022690265.1	Contig
GCF_022690275.1	Contig
GCF_022690295.1	Contig
GCF_022690325.1	Contig
GCF_022690345.1	Contig
GCF_022690375.1	Contig
GCF_022690385.1	Contig
GCF_022690425.1	Contig
GCF_022693345.1	Complete Genome
GCF_022695885.1	Contig
GCF_022695935.1	Contig
GCF_023148975.1	Scaffold
GCF_023277465.1	Complete Genome
GCF_023712685.1	Contig
GCF_024586465.1	Contig
GCF_025143205.1	Contig
GCF_025143445.1	Contig
GCF_025143615.1	Contig
GCF_025558605.1	Complete Genome
GCF_027689095.1	Scaffold
GCF_027689115.1	Scaffold
GCF_027689165.1	Scaffold
GCF_027689215.1	Scaffold
GCF_027689245.1	Scaffold
GCF_027689395.1	Scaffold
GCF_027689655.1	Scaffold
GCF_027689675.1	Scaffold
GCF_029926865.1	Contig
GCF_029926905.1	Contig
GCF_029926915.1	Contig
GCF_030217525.1	Contig
GCF_030225055.1	Contig
GCF_030503475.1	Contig
GCF_030503485.1	Contig
GCF_030503505.1	Contig
GCF_030503545.1	Contig
GCF_030540895.1	Contig
GCF_030715945.1	Contig
GCF_900006675.1	Contig
GCF_900006735.1	Scaffold
GCF_900006745.1	Scaffold
GCF_900006845.1	Scaffold
GCF_900006855.1	Scaffold
GCF_900006865.1	Scaffold
GCF_900006945.1	Scaffold
GCF_900033555.1	Scaffold
GCF_900109865.1	Contig
GCF_900119525.1	Scaffold
GCF_900240155.1	Chromosome
GCF_900240185.1	Chromosome
GCF_900458635.1	Contig
GCF_900458745.1	Contig
GCF_947495435.1	Contig

## Sheet: S.pettenkoferi
accession_code	assembly_level
GCF_002884615.1	Scaffold
GCF_007678805.1	Scaffold
GCF_026659915.1	Contig
GCF_026660515.1	Contig
GCF_030218345.1	Contig

## Sheet: S.lugdunensis
accession_code	assembly_level
GCF_000025085.1	Complete Genome
GCF_000185485.1	Scaffold
GCF_000247225.1	Contig
GCF_000270465.1	Complete Genome
GCF_000316075.2	Scaffold
GCF_000542395.1	Scaffold
GCF_000649085.1	Contig
GCF_000649125.1	Contig
GCF_001546615.1	Scaffold
GCF_001558775.1	Complete Genome
GCF_001558815.2	Complete Genome
GCF_001808805.1	Scaffold
GCF_001809965.1	Scaffold
GCF_001810005.1	Scaffold
GCF_001812005.1	Scaffold
GCF_001812415.1	Scaffold
GCF_001812565.1	Scaffold
GCF_001813905.1	Scaffold
GCF_001814565.1	Scaffold
GCF_001836305.1	Scaffold
GCF_001836475.1	Scaffold
GCF_001836545.1	Scaffold
GCF_001836835.1	Scaffold
GCF_001836885.1	Scaffold
GCF_001836895.1	Scaffold
GCF_001836955.1	Scaffold
GCF_001837025.1	Scaffold
GCF_001837045.1	Scaffold
GCF_001837105.1	Scaffold
GCF_001837155.1	Scaffold
GCF_001837525.1	Scaffold
GCF_001838955.1	Scaffold
GCF_001839145.1	Scaffold
GCF_001839265.1	Scaffold
GCF_001839345.1	Scaffold
GCF_001839355.1	Scaffold
GCF_001839425.1	Scaffold
GCF_002073395.2	Complete Genome
GCF_002096075.1	Chromosome
GCF_002096115.1	Chromosome
GCF_002096135.1	Chromosome
GCF_002096155.1	Chromosome
GCF_002096975.1	Chromosome
GCF_002097035.1	Chromosome
GCF_002250095.2	Complete Genome
GCF_002407165.1	Complete Genome
GCF_002591215.1	Complete Genome
GCF_002901705.1	Scaffold
GCF_008728735.1	Complete Genome
GCF_008728755.1	Complete Genome
GCF_008728775.1	Complete Genome
GCF_008728795.1	Complete Genome
GCF_008728815.1	Complete Genome
GCF_009931395.1	Complete Genome
GCF_011403135.1	Complete Genome
GCF_014962425.1	Complete Genome
GCF_016804245.1	Complete Genome
GCF_016808995.1	Scaffold
GCF_016904985.1	Scaffold
GCF_020682785.1	Contig
GCF_020882195.1	Complete Genome
GCF_022568915.1	Contig
GCF_022568935.1	Contig
GCF_022568955.1	Contig
GCF_022568975.1	Contig
GCF_022568985.1	Contig
GCF_022569015.1	Contig
GCF_022569035.1	Contig
GCF_022569055.1	Contig
GCF_022569075.1	Contig
GCF_022569085.1	Contig
GCF_022569095.1	Contig
GCF_022569135.1	Contig
GCF_022569155.1	Contig
GCF_022569175.1	Contig
GCF_022569195.1	Contig
GCF_022569205.1	Contig
GCF_022569235.1	Contig
GCF_022569245.1	Contig
GCF_022569275.1	Contig
GCF_022689125.1	Contig
GCF_022689145.1	Contig
GCF_022689165.1	Contig
GCF_022689185.1	Contig
GCF_022689205.1	Contig
GCF_022689225.1	Contig
GCF_022689235.1	Contig
GCF_022689255.1	Contig
GCF_022689285.1	Contig
GCF_022689305.1	Contig
GCF_022689325.1	Contig
GCF_022689335.1	Contig
GCF_022689365.1	Contig
GCF_022689385.1	Contig
GCF_022689405.1	Contig
GCF_022689425.1	Contig
GCF_022689445.1	Contig
GCF_022689465.1	Contig
GCF_022689485.1	Contig
GCF_022689495.1	Contig
GCF_022689525.1	Contig
GCF_022689545.1	Contig
GCF_022689605.1	Contig
GCF_023508855.1	Complete Genome
GCF_023508875.1	Complete Genome
GCF_024104375.1	Contig
GCF_024104395.1	Contig
GCF_024104415.1	Contig
GCF_024104435.1	Contig
GCF_024104455.1	Contig
GCF_024104475.1	Contig
GCF_024104495.1	Contig
GCF_024104505.1	Contig
GCF_024106275.1	Contig
GCF_025152445.1	Contig
GCF_026427435.1	Complete Genome
GCF_026427455.1	Complete Genome
GCF_026427475.1	Complete Genome
GCF_026427495.1	Complete Genome
GCF_026427515.1	Complete Genome
GCF_026427535.1	Complete Genome
GCF_030212975.1	Contig
GCF_030224835.1	Contig
GCF_030225045.1	Contig
GCF_030228685.1	Contig
GCF_030230405.1	Contig
GCF_900474705.1	Complete Genome
GCF_900478255.1	Complete Genome
